# Supplementary material for: Sleepiness and Fatigue as Consequences of Cumulative Sleep Restriction: Insights from Fine-Grained Subjective Measures and Skin Temperature in the Field
Source: Clocks Sleep. 2025 Sep 19;7(3):51. doi: 10.3390/clockssleep7030051 (PMC12452710; doi:10.3390/clockssleep7030051)
Supplement: Supplementary file 1 [file clockssleep-07-00051-s001.zip]

Archive with 1 entries (1 files):
- clockssleep-3737793-supplementary.pdf
